# Supplementary material for: Compassion apps for better mental health: qualitative review
Source: BJPsych Open. 2023 Aug 4;9(5):e141. doi: 10.1192/bjo.2023.537 (PMC10486246; doi:10.1192/bjo.2023.537)
Supplement: Supplementary file 1 [file bjosup.zip]

Archive with 2 entries (2 files):
- S2056472423005379sup001.docx
- S2056472423005379sup002.docx
